# Supplementary material for: Colorectal Cancer in the U.S., 1999–2021: Declining Rates, Rising Concerns, and Persistent Disparities
Source: Diseases. 2025 Dec 4;13(12):392. doi: 10.3390/diseases13120392 (PMC12731979; doi:10.3390/diseases13120392)
Supplement: Supplementary file 1 [file diseases-13-00392-s001.zip]

Archive with 2 entries (2 files):
- diseases-3950574-supplementary.pdf
- Supplemental Figure 1.tif
